# Supplementary material for: Improving Diagnostic Accuracy in Acute Pulmonary Embolism: Insights from Spectral Dual-energy CT
Source: Curr Med Imaging. 2025 Jan 2;21:e15734056323974. doi: 10.2174/0115734056323974241202175740 (PMC12776561; doi:10.2174/0115734056323974241202175740)
Supplement: Supplementary file 1 — Supplementary material is available on the publisher's website along with the published article. [file CMIM-21-E15734056323974_SD1.zip]

Archive with 2 entries (1 files):
- CMIM-21-E15734056323974_SD1/
- CMIM-21-E15734056323974_SD1/e15734056323974-SP.xlsx
