# Supplementary material for: Improving Diagnostic Accuracy in Acute Pulmonary Embolism: Insights from Spectral Dual-energy CT
Source: Curr Med Imaging. 2025 Jan 2;21:e15734056323974. doi: 10.2174/0115734056323974241202175740 (PMC12776561; doi:10.2174/0115734056323974241202175740)
Supplement: Supplementary file 1 — Supplementary material is available on the publisher's website along with the published article. [file CMIM-21-E15734056323974_SD1.zip › CMIM-21-E15734056323974_SD1/e15734056323974-SP.xlsx]

## Sheet: Patients
					Tips：L:Left; R:Right; M:Main pulmonary artery;Number:Segmental pulmonary artery; Left upper lobe pulmonary artery: L1-5;Left lower lobe pulmonary artery: L6-10; Right upper lobe pulmonary artery: R1-3;Right middle lobe pulmonary artery: R4-5;Right lower lobe pulmonary artery: R6-10.
Patient	Age	Sex	Clincal history	Embolus number	Embolized blood vessel location	ROI	40KeV（HU）	70KeV	100KeV	Ratio	SUB	Z-effect	IC	ECDM	Fan-shaped lesion
1	51	Female	History of sellar tumor	E1	R3	Embolus	303.333	70.75	14.75	20.565	288.583	9.27	3.88	97.4	Yes
						Normal blood vessels	1955.25	579.667	251.417	7.77693	1703.83	13.89	22.96	104.5
						Embolized lung field	-858.302	-870.6	-873.508	0.982592	15.2064	8.13	0.2	12.6
						Normal lung fields	-586.371	-728.861	-728.861	0.804503	142.49	11.45	2.38	21.2
2	34	Female	Heart failure	E2	L10	Embolus	177	72.0769	46.7692	3.78454	130.231	8.25	1.75	103.9	Yes
						Normal blood vessels	974.73	315.027	157.135	6.20313	817.595	11.36	11.02	104.9
						Embolized lung field	90.3291	45.1667	34.2991	2.63357	56.0299	7.82	0.88	103.3
						Normal lung fields	-746.842	-820.906	-838.82	0.890348	91.9786	10.35	0.99	14.1
3	32	Male	Trouble breathing	E3	LM	Embolus	95.1481	63.9333	56.4148	1.68658	38.7333	7.59	0.52	105.3	Yes
						Normal blood vessels	1351.43	436.772	218.701	6.17933	1132.72	12.28	15.26	107.7
						Embolized lung field	-901.646	-907.827	-909.314	0.991568	7.66748	7.64	0.07	94
						Normal lung fields	-632.584	-776.024	-810.542	0.780447	177.957	12.46	2.39	16.5
4	69	Male	Trouble breathing	E4	R6	Embolus	130	61.7	45.2333	2.87399	84.7667	7.98	1.14	104.2	Yes
						Normal blood vessels	823.483	274.867	143.783	5.72725	679.7	10.83	9.16	106
						Embolized lung field	-852.348	-861.354	-863.482	0.987106	11.1342	7.97	0.17	13.5
						Pneumonia site	-60.0577	-191.615	-223.288	0.268969	163.231	8.69	2.3	88.2
5	71	Female	Hypoxic-ischemic encephalopathy	E5	RM	Embolus	107.872	62.6923	51.7949	2.08267	56.0769	7.73	0.75	105.1	Yes
						Normal blood vessels	1354.23	432.664	212.943	6.35959	1141.29	12.32	15.38	107.2
						Embolized lung field	-538.834	-583.961	-594.823	0.905873	55.9889	8.37	0.75	39.9
						Normal lung fields	-747.706	-807.798	-822.285	0.909303	74.579	9.99	1	16.7
6	80	Female	Lung infection	E6	L6-10	Embolus	129.699	74.2877	60.9589	2.12764	68.7397	7.84	0.92	105.1	Yes
						Normal blood vessels	834.835	270.4	135.588	6.15714	699.247	10.94	9.42	104.8
						Embolized lung field	23.4819	6.18912	2.02332	11.6056	21.4585	7.43	0.26	101.3
						Normal lung fields	-754.036	-829.199	-847.357	0.889868	93.3212	10.91	1.25	14.1
7	33	Male	Deep vein thrombosis of lower extremities	E7	L6-10	Embolus	59.1351	25.027	16.9189	3.49521	42.2162	7.63	0.56	102.4	Yes
						Normal blood vessels	824.459	274.054	142.568	5.78294	681.892	10.85	9.19	105.7
						Embolized lung field	-848.032	-855.026	-856.682	0.989904	8.64948	7.61	0.13	14.2
						Normal lung fields	-792.85	-851.588	-865.775	0.915769	72.9249	10.62	0.98	12.5
8	35	Male	Lung infection	E8	R6-10	Embolus	81.5769	70.3462	67.4615	1.20924	14.1154	7.37	0.18	106.6	Yes
						Normal blood vessels	813.981	272.962	143.75	5.66247	670.231	10.79	9.03	106.3
						Embolized lung field	-855.48	-872.345	-876.394	0.976137	20.9137	8.18	0.15	9.9
						Normal lung fields	-782.128	-854.425	-871.872	0.897068	89.7432	11.68	1.58	13.3
9	48	Female	History of car accidents	E9	L6-10	Embolus	169.274	60.411	34.1233	4.96066	135.151	8.3	1.81	102.5	Yes
						Normal blood vessels	1275.42	417.973	213.671	5.9691	1061.75	12.09	14.31	107.3
						Embolized lung field	132.08	59.3287	41.7869	3.1608	90.2928	8	1.21	103.1
						Normal lung fields	-218.671	-518.406	-590.084	0.370577	371.412	12.14	5	36
10	62	Male	Cerebrovascular disease	E10	R4	Embolus	141	31.75	5.25	26.8571	135.75	8.34	1.82	98.6	Yes
						Normal blood vessels	774	219.5	87	8.89655	687	11.01	9.25	100.1
						Embolized lung field	-895.38	-905.364	-907.802	0.986316	12.4224	8.31	0.16	9.1
						Normal lung fields	-654.706	-759.818	-785.112	0.833901	130.406	10.86	1.75	19.8
11	52	Female	Cerebrovascular disease	E11	RM	Embolus	68.2806	46.3957	41.1367	1.65985	27.1439	7.49	0.36	103.9	Yes
						Normal blood vessels	1557.94	498.259	245.223	6.35317	1312.72	12.78	17.69	107.9
						Embolized lung field	-863.507	-870.394	-872.068	0.990182	8.56165	5.91	0.01	13.3
						Normal lung fields	-561.31	-717.975	-755.606	0.742861	194.296	11.76	1.63	13.6
12	30	Male	Spinal cord injury	E12	L7+8	Embolus	262.778	72.2222	26.4444	9.93697	236.333	8.96	3.18	99.9	Yes
						Normal blood vessels	1122.89	363	181.111	6.2	941.778	11.73	12.69	106.6
						Embolized lung field	-802.58	-816.86	-820.303	0.978395	17.7228	7.69	0.26	17.8
						Normal lung fields	-727.073	-808.334	-827.92	0.878192	100.847	10.79	1.35	15.9
13	62	Male	History of bladder tumors	E13	L6	Embolus	250.375	83.75	43.625	5.73926	206.75	8.72	2.78	104	Yes
						Normal blood vessels	1089.25	359.125	184.375	5.9078	904.875	11.6	12.19	106.7
						Embolized lung field	-879.15	-889.306	-891.77	0.985849	12.6193	8.03	0.17	10.5
						Normal lung fields	-661.448	-760.216	-783.943	0.843745	122.495	10.53	1.65	20.1
14	72	Male	Heart failure	E14	R6	Embolus	162.083	67.5	44.5833	3.63551	117.5	8.19	1.58	102.4	Yes
						Normal blood vessels	834.25	265.833	130	6.41731	704.25	10.95	9.49	104.2
						Embolized lung field	-782.273	-813.332	-820.85	0.953003	38.5776	8.59	0.52	17.2
						Normal lung fields	-775.396	-840.214	-855.802	0.906046	80.4064	10.66	1.08	13.3
15	72	Male	Chronic obstructive pulmonary disease	E15	L6	Embolus	192.917	87.9167	62.75	3.07437	130.167	8.26	1.75	104	Yes
						Normal blood vessels	746.75	237.417	115.917	6.44213	630.833	10.74	8.5	101.9
						Embolized lung field	-630.953	-666.14	-674.634	0.935253	43.6808	7.72	0.62	31.8
						Normal lung fields	-797.379	-826.957	-834.051	0.956031	36.6724	8.67	0.52	15.8
						Pneumonia site	96.1064	38.3489	24.4298	3.93398	71.6766	7.81	1	101.5
16	43	Female	Renal failure	E16	R8	Embolus1（R）	148.476	39.3333	13	11.4212	135.476	8.33	1.82	99.6	Yes
						Normal blood vessels1	1403.24	457.381	231.667	6.05714	1171.57	12.38	15.79	107.6
				E17	L7+8	Embolus2（L）	288.381	100.476	55.0952	5.23423	233.286	8.9	3.14	102.8
						Normal blood vessels2	1500.38	482.762	239.762	6.2578	1260.62	12.64	16.99	107.6
						Embolized lung field	-851.103	-865.256	-868.642	0.979809	17.5391	8.16	0.24	13.1
						Normal lung fields	-640.158	-748.174	-774.158	0.826909	134	10.66	1.8	20.8
17	42	Female	Amniotic fluid embolism	E18	R5	Embolus	380.556	102.667	36.4444	10.4421	344.111	9.5	4.51	100	Yes
						Normal blood vessels	937.923	290.462	135.692	6.91213	802.231	11.34	10.81	103.3
						Embolized lung field	-775.526	-812.595	-821.553	0.943976	46.027	9.1	0.62	17.2
						Normal lung fields	-737.048	-806.805	-823.607	0.894903	86.5586	10.31	1.16	16.7
18	69	Female	Heart failure	E19	L6	Embolus	434.429	146.762	78.619	5.52574	355.81	9.51	4.79	103.5	No
						Normal blood vessels	1452.48	454.857	216.714	6.70226	1235.76	12.67	16.65	104.3
						Embolized lung field	-677.762	-740	-754.952	0.897754	77.1905	9.38	1.03	24.2
						Normal lung fields	-462.952	-652.571	-698.19	0.663075	235.238	11.52	3.17	28.5
19	73	Male	Cerebrovascular disease	E20	R2	Embolus	506	75.25	-27.5	-18.4	533.5	10.67	7.18	88.7	Yes
						Normal blood vessels	1176.75	321.5	117.25	10.0362	1059.5	12.33	14.28	98.6
						Embolized lung field	-872.14	-884.301	-887.29	0.982925	15.1506	8.35	0.2	10.7
						Normal lung fields	-511.699	-680.398	-720.925	0.709781	209.226	11.46	2.82	25
						Pneumonia site	124.538	23.7312	-0.645161	-193.033	125.183	8.27	1.68	99.1
20	51	Male	Intracerebral hemorrhage	E21	L7+8	Embolus	270.75	41.5	-14	-19.3393	284.75	9.26	3.82	96	Yes
						Normal blood vessels	949	325	175.5	5.40741	773.5	11.15	10.42	107
						Embolized lung field	-766.522	-776.344	-778.7	0.984361	12.1778	7.76	0.17	21.7
						Normal lung fields	-613.883	-747.411	-779.6	0.787434	165.717	11.72	2.23	20
21	36	Male	Cerebrovascular disease	E22	L4	Embolus	97.6667	57.1905	47.381	2.06131	50.2857	7.68	0.67	104.1	Yes
						Normal blood vessels	901.095	304.476	161.952	5.56395	739.143	11.04	9.96	106.8
						Embolized lung field	-794.963	-806.578	-809.381	0.982187	14.4174	7.89	0.2	18.7
						Normal lung fields	-629.353	-726.459	-749.89	0.839261	120.537	10.32	1.62	23.2
22	68	Female	Cerebrovascular disease	E23	L1-5	Embolus	98	26.5	9.25	10.5946	88.75	8.04	1.18	96.9	Yes
						Normal blood vessels	550.25	18.75	-108.25	-5.08314	658.5	11.41	8.87	81.6
						Embolized lung field	-685.953	-703.195	-707.352	0.969748	21.3988	7.91	0.29	29
						Normal lung fields	-652.301	-730.925	-749.868	0.869888	97.5667	9.81	1.31	23.9
23	59	Female	Pulmonary embolism	E24	R6-10	Embolus	156.381	51.7143	26.5238	5.89587	129.857	8.28	1.75	101.1	Yes
						Normal blood vessels	1491.05	463.286	217.952	6.84116	1273.1	12.73	17.16	106.2
						Embolized lung field	-767.636	-766.947	-766.803	1.00109	-0.833374	7.2	0.03	23.6
						Normal lung fields	-88.0614	-433.868	-516.601	0.170463	428.539	11.68	5.77	43.1
24	37	Male	Pulmonary embolism	E25	R6-10	Embolus	188.381	75.381	48.1905	3.90909	140.19	8.34	1.89	102.2	Yes
						Normal blood vessels	908.476	298.286	152.333	5.96374	756.143	11.11	10.19	106.2
						Embolized lung field	-670.768	-704.688	-712.821	0.941004	42.0535	8.39	0.56	27.8
						Normal lung fields	-560.554	-675.562	-703.312	0.797019	142.759	10.29	1.92	28
25	65	Female	History of kidney cancer	E26	R6	Embolus	322.667	78.3636	19.6061	16.4575	303.061	9.32	4.08	98.8	Yes
						Normal blood vessels	1067	339.485	165.242	6.45718	901.758	11.65	12.15	104.8
						Embolized lung field	-721.608	-741.411	-746.144	0.967116	24.5361	7.93	0.34	25.1
						Normal lung fields	-614.996	-725.354	-751.894	0.81793	136.897	10.48	1.84	23.1
26	58岁	Male	History of pancreatic cancer	E27	R6	Embolus	84.8889	0.555556	-19.8889	-4.26816	104.778	8.16	1.41	96.3	Yes
						Normal blood vessels	741.111	128.667	-17.6667	-41.9497	758.778	11.81	11.61	94.9
						Embolized lung field	-586.042	-594.188	-596.146	0.983051	10.1039	7.44	0.14	40.4
						Normal lung fields	-537.097	-675.838	-709.269	0.757254	172.172	10.8	2.32	26.8
27	56	Male	Cerebrovascular disease	E28	R6-10	Embolus（R）	98.5122	62.2439	53.4878	1.84177	45.0244	7.64	0.6	104.8	Yes
						Normal blood vessels（L）	949.049	318.878	168.22	5.64173	780.829	11.18	10.52	106.9
				E29	L6-10	Embolus（L）	88.1463	61.1951	54.8293	1.60765	33.3171	7.55	0.44	105.1
						Normal blood vessels（R）	951.805	313.585	160.927	5.91452	790.878	11.23	10.65	106.3
						Embolized lung field	-871.311	-873.109	-873.508	0.997484	2.19739	7.17	0.07	12.6
						Normal lung fields	-783.713	-841.426	-855.331	0.916268	71.6185	10.41	0.96	13.6
28	45	Female	History of gastric cancer	E30	R6	Embolus（R）	180.154	82.0769	58.3077	3.08971	121.846	8.22	1.64	103.1	Yes
						Normal blood vessels（L）	714.385	246	134.308	5.31902	580.077	10.44	7.81	106
				E31	L7+8	Embolus（L）	189.462	83	57.3077	3.30604	132.154	8.27	1.78	103.8
						Normal blood vessels（R）	714.692	239.462	126	5.67216	588.692	10.48	7.93	105.8
						Embolized lung field	-771.53	-803.572	-811.315	0.950961	39.7859	8.64	0.53	18.4
						Normal lung fields	-678.239	-749.231	-766.344	0.885033	88.1042	9.71	1.18	22.3
29	65	Male	Parkinson's disease	E32	R3	Embolus	90	63.8333	57.5833	1.56295	32.4167	7.54	0.43	104.8	Yes
						Normal blood vessels	640.75	195.25	88.9167	7.20619	551.833	10.42	7.43	102
						Embolized lung field	-923.624	-921.891	-921.421	1.00239	-2.20276	6.73	0.03	7.9
						Normal lung fields	-777.426	-845.281	-861.629	0.902275	84.2028	11.03	1.13	12.7
30	34	Female	Amniotic fluid embolism	E33	R8	Embolus	144.571	88.0952	74.5238	1.93994	70.0476	7.84	0.94	106.3	Yes
						Normal blood vessels	806.619	266.714	137.857	5.85112	668.762	10.84	9.01	103.9
						Embolized lung field	-803.1	-810.014	-811.691	0.989415	8.59143	7.67	0.14	18.7
						Normal lung fields	-724.34	-803.608	-822.698	0.880444	98.3587	10.55	1.32	16.7
31	39	Male	Heart failure	E34	L6-10	Embolus	49.6392	38.6804	36.0309	1.37768	13.6082	7.38	0.18	103.6	Yes
						Normal blood vessels	528.124	186.309	105.113	5.02432	423.01	9.8	5.7	104.9
						Embolized lung field	-128.375	-123.665	-122.537	1.04764	-5.83765	7.2	0.03	87.8
						Normal lung fields	-766.751	-808.454	-818.541	0.93673	51.7893	9.27	0.69	17.6
32	46	Female	Lung infection	E35	R6-10	Embolus（R）	118.808	54.1154	38.5962	3.07823	80.2115	7.95	1.07	102.7	Yes
						Normal blood vessels（L）	977.577	323.769	167.327	5.84232	810.25	11.28	10.92	106.7
				E36	L6-10	Embolus（L）	67.5891	40.4884	33.907	1.99337	33.6822	7.55	0.45	103.1
						Normal blood vessels（R）	792.543	263.597	137.318	5.77159	655.225	10.75	8.83	105.4
						Embolized lung field	-686.684	-713.316	-719.701	0.954124	33.017	8.13	0.44	27.7
						Normal lung fields	-603.729	-709.589	-735.147	0.821235	131.419	10.29	1.77	25.3
33	55	Male	Tuberculosis	E37	R6	Embolus	64.8889	-37.6667	-62.4444	-1.03915	127.333	8.36	1.71	90.9	Yes
						Normal blood vessels	830.556	252	113.778	7.2998	716.778	11.04	9.66	103.2
						Embolized lung field	97.4949	41.1564	27.5462	3.53933	69.9487	7.87	0.94	101.8
						Normal lung fields	-782.787	-842.597	-857.026	0.913377	74.2385	10.39	1	13.5
34	70	Female	Intracerebral hemorrhage	E38	L6-10	Embolus	95.8333	34.4167	19.5417	4.90405	76.2917	7.92	1.02	102.5	Yes
						Normal blood vessels	1447.62	462.875	227.875	6.35272	1219.75	12.52	16.44	107.9
						Embolized lung field	-726.12	-737.461	-740.198	0.980981	14.0779	7.65	0.19	25.6
						Normal lung fields	-699.351	-792.731	-815.24	0.857846	115.89	10.95	1.56	17.2
35	70	Male	Cerebrovascular disease	E39	R6	Embolus	199.5	47.3333	10.8333	18.4154	188.667	8.68	2.54	98.8	Yes
						Normal blood vessels	740.5	230.333	108.5	6.82488	632	10.74	8.51	102.2
						Embolized lung field	-326.984	-355.843	-362.811	0.901252	35.8268	7.8	0.56	63.5
						Normal lung fields	-658.071	-741.811	-762.039	0.863565	103.969	10.07	1.4	22.3
36	62	Male	Cerebrovascular disease	E40	R4	Embolus	278	95.25	51.25	5.42439	226.75	8.89	3.05	100.7	Yes
						Normal blood vessels	1232.75	401.75	203.75	6.05031	1029	12.02	13.87	106.6
						Embolized lung field	-930.908	-934.566	-935.423	0.995173	4.51532	7.89	0.05	6.4
						Normal lung fields	-848.066	-896.541	-908.219	0.933768	60.153	11.09	0.81	8.5
37	66	Male	Lower limb vascular embolism	E41	R6-10	Embolus（R）	-0.114754	18.3279	22.7213	-0.0050505	-22.8361	7.11	0	102.1	Yes
						Normal blood vessels（L）	1532.66	486.787	237.066	6.46511	1295.59	12.75	17.46	107.4
				E42	L6-10	Embolus（L）	27.3133	30.2892	31.0482	0.879705	-3.73494	7.23	0.02	103.5
						Normal blood vessels（R）	1475.53	468.819	228.566	6.45559	1246.96	12.61	16.8	107.3
						Embolized lung field	-884.211	-890.13	-891.561	0.991756	7.35004	7.63	0.12	10.7
						Normal lung fields	-830.355	-880.678	-892.809	0.930048	62.4539	10.83	0.84	9.9
38	77	Female	Cerebrovascular disease	E43	R1-3	Embolus（R）	152.744	72.186	52.7209	2.89722	100.023	8.07	1.34	103.5	Yes
						Normal blood vessels（L）	1322.44	443.302	233.628	5.66046	1088.81	12.11	14.67	109.1
				E44	L6	Embolus（L）	215.923	71.8462	37	5.83576	178.923	8.57	2.4	102.1
						Normal blood vessels（R）	1286.08	414.154	206.538	6.22682	1079.54	12.13	14.55	107.6
						Embolized lung field	-786.735	-801.768	-805.416	0.976806	18.6812	8.08	0.25	19.3
						Normal lung fields	-655.066	-754.844	-778.86	0.841058	123.793	10.65	1.66	20.3
39	63	Male	Heart failure	E45	R4+5	Embolus	141.917	65.5417	47.1667	3.00883	94.75	8.04	1.27	103.8	Yes
						Normal blood vessels	1765.83	566	279.125	6.32632	1486.71	13.2	20.04	109
						Embolized lung field	-818.744	-839.599	-844.609	0.969376	25.8649	8.34	0.35	15.3
						Normal lung fields	-560.177	-707.764	-743.236	0.753701	183.058	11.41	2.46	23.2
40	59	Male	Pleurisy	E46	LM	Embolus	18.2432	39.1081	44.027	0.414365	-25.7838	7.03	0	104.8	Yes
						Normal blood vessels	809.973	273.27	145.081	5.5829	664.892	10.76	8.95	106.4
						Embolized lung field	-898.512	-893.885	-892.704	1.00651	-5.80823	6.1	0.04	10.8
						Normal lung fields	-851.838	-889.501	-898.586	0.947976	46.7479	10.25	0.63	9.5
41	48	Male	Cerebrovascular disease	E47	L6-10	Embolus	163.308	71.2308	49	3.33281	114.308	8.16	1.53	104.4	Yes
						Normal blood vessels	943.846	320.385	171.231	5.51213	772.615	11.15	10.41	106.8
						Embolized lung field	-844.66	-858.382	-861.715	0.980207	17.0555	8.24	0.23	13.7
						Normal lung fields	-846.653	-878.84	-886.556	0.954991	39.9028	9.6	0.53	10.9
42	70	Male	Cerebrovascular disease	E48	R6-10	Embolus	114.388	70.9254	60.4925	1.89094	53.8955	7.71	0.72	105.1	Yes
						Normal blood vessels	1069.46	352.298	180.597	5.92182	888.866	11.55	11.98	106.5
						Embolized lung field	-622.011	-648.11	-654.426	0.950469	32.4144	7.78	0.5	34.1
						Normal lung fields	-719.114	-800.616	-820.312	0.876635	101.198	10.7	1.36	16.6
43	60	Female	Cerebrovascular disease	E49	R8	Embolus	280.769	30.1538	-30.1538	-9.31122	310.923	9.45	4.18	93.2	Yes
						Normal blood vessels	-655.962	-663.981	-665.981	0.984956	10.0192	11.89	13.24	105.6
						Embolized lung field	-655.962	-663.981	-665.981	0.984956	10.0192	7.52	0.13	33.5
						Normal lung fields	-448.673	-582.846	-615.288	0.729208	166.615	10.15	2.24	34.8
44	87	Male	Low back pain	E50	R9	Embolus	286.111	85.7778	37.4444	7.64095	248.667	8.98	3.34	102.5	No
						Normal blood vessels	746.667	250.111	131.556	5.67568	615.111	10.58	8.29	105.9
						Normal lung fields	-861.036	-892.402	-899.954	0.956755	38.9182	9.76	0.52	9.9
						Pneumonia site	-846.47	-860.125	-863.423	0.980365	16.9537	8.23	0.22	13.4
45	58	Male	Cough	E51	RM	Embolus	85.0898	56.1317	49.0958	1.73314	35.994	7.57	0.48	104.3	Yes
						Normal blood vessels	1517.7	474.431	225.413	6.73297	1292.29	12.79	17.42	106
						Embolized lung field	-800.967	-810.365	-812.629	0.985649	11.6617	7.6	0.11	20.3
						Normal lung fields	-735.903	-828.963	-851.387	0.864358	115.484	11.59	1.55	13.4
46	69	Female	Lung mass	E52	R6-10	Embolus	334	98.3333	41.4444	8.05898	292.556	9.25	3.94	100	Yes
						Normal blood vessels	1307.67	422.222	211.333	6.1877	1096.33	12.17	14.77	107.9
						Embolized lung field	54.331	30.1459	24.3559	2.23071	29.9751	7.52	0.4	102
						Normal lung fields	-598.053	-734.306	-767.075	0.779655	169.021	11.36	2.27	21.4
47	65	Male	Pulmonary embolism	E53	RM	Embolus（R）	74.881	48.6667	42.3333	1.76884	32.5476	7.54	0.43	103.7	Yes
						Normal blood vessels（L）	1863.62	591.798	287.643	6.47893	1575.98	13.44	21.24	108.2
				E54	LM	Embolus（L）	68.2619	37.131	29.6548	2.30189	38.6071	7.59	0.52	102.5
						Normal blood vessels（R）	1951.1	607.095	286.607	6.80756	1664.49	13.68	22.43	107.3
						Embolized lung field	-790.212	-795.932	-797.325	0.991079	7.11279	7.45	0.12	20.2
						Normal lung fields	-508.117	-670.075	-708.961	0.716706	200.845	11.14	2.7	26.5
48	75	Female	Heart failure	E55	R6-10	Embolus	89.2564	50.9231	41.5897	2.14612	47.6667	7.67	0.64	103.9	Yes
						Normal blood vessels	586.324	215.919	127.784	4.58841	458.541	9.93	6.17	106.8
						Embolized lung field	-861.667	-866.681	-867.867	0.992856	6.19995	7.58	0.1	12.4
						Normal lung fields	-693.103	-781.326	-802.566	0.863608	109.463	10.54	1.47	18.2
49	81	Male	Sepsis	E56	L6	Embolus	103	-23	-53.25	-1.93427	156.25	8.57	2.09	88.9	No
						Normal blood vessels	922	290.75	139.75	6.5975	782.25	11.27	10.53	103.5
						Pneumonia site	121.457	42.4714	23.3714	5.19682	98.0857	8.05	1.25	101.5
						Normal lung fields	-618.548	-713.274	-736.137	0.840262	117.589	10.17	1.58	24.7
50	80	Male	Alzheimer's disease dementia	E57	RM	Embolus	12.525	30.425	34.7	0.360951	-22.175	7.07	0	102.9	Yes
						Normal blood vessels	1712.72	540.15	259.85	6.59121	1452.87	13.15	19.58	107.9
						Embolized lung field	-856.957	-857.019	-857.05	0.999892	0.0926514	7.21	0.03	14.4
						Normal lung fields	-136.706	-436.576	-508.398	0.268896	371.691	11.36	5.01	44.4
51	51	Female	Lung infection	E58	L9	Embolus	120.778	25.4444	2.33333	51.7619	118.444	8.25	1.59	96.7	Yes
						Normal blood vessels	1123.33	373.444	194.222	5.78375	929.111	11.64	12.51	107.6
						Embolized lung field	-933.731	-926.692	-925.058	1.00938	-8.6731	5.9	0.01	8.7
						Normal lung fields	-677.423	-780.5	-805.288	0.841218	127.865	11.05	1.72	18.4
52	69	Female	History of lung cancer	E59	R6	Embolus	249.562	85.1875	45.5938	5.47361	203.969	8.72	2.74	103	Yes
						Normal blood vessels	1425.66	467.25	238.594	5.97525	1187.06	12.4	16	108.9
						Embolized lung field	-881.079	-882.346	-882.614	0.99826	1.53546	7.23	0.07	11.8
						Normal lung fields	-625.394	-768.252	-802.591	0.779219	177.197	12.35	2.38	17.4
53	28	Female	Amniotic fluid embolism	E60	L7+8	Embolus	155.333	73.1667	53.3333	2.9125	102	8.12	1.37	99.4	Yes
						Normal blood vessels	713.333	258.167	149.667	4.76615	563.667	10.37	7.59	106.4
						Embolized lung field	-11.3496	-45.5854	-53.8618	0.210717	42.5122	7.66	0.57	94.5
						Normal lung fields	-283.374	-458.707	-501	0.565617	217.626	10.08	2.93	47.3
54	48	Male	Lower limb vascular embolism	E61	R6-10	Embolus（R）	165.917	63.9583	39.375	4.21376	126.542	8.25	1.7	102.8	Yes
						Normal blood vessels（L）	1105.29	363.042	185.292	5.96514	920	11.64	12.4	107.1
				E62	L1-5	Embolus（L）	98.5312	57.9688	48.2188	2.04342	50.3125	7.69	0.67	103.7
						Normal blood vessels（R）	1048.29	344.714	176.143	5.95134	872.143	11.5	11.75	106.4
						Embolized lung field	-786.239	-797.252	-799.908	0.982911	13.6697	7.8	0.19	20
						Normal lung fields	-611.303	-723.812	-750.936	0.814055	139.633	10.68	1.88	23.1
55	68	Male	Neuromyelitis optica spectrum disorder	E63	R10	Embolus	230	51.3333	8.22222	27.973	221.778	8.87	2.98	99.2	Yes
						Normal blood vessels	2031	621.889	285.556	7.11245	1745.44	13.9	23.52	106.4
						Embolized lung field	-689.81	-690.787	-691.068	0.998179	1.25854	7.27	0.05	31.6
						Normal lung fields	-229.703	-509.73	-576.977	0.398115	347.274	11.84	4.68	37.6
56	71	Male	Lumbar spondylolisthesis	E64	R7	Embolus	240.583	85.1667	47.6667	5.0472	192.917	8.66	2.59	102.1	Yes
						Normal blood vessels	765.333	259.083	138	5.54589	627.333	10.64	8.45	105.3
						Embolized lung field	-756.429	-794.714	-804	0.940832	47.5714	9	0.63	19.5
						Normal lung fields	-729.25	-799.75	-816.833	0.892777	87.5833	10.22	1.17	17.6
57	51	Male	Lung infection	E65	RM	Embolus（R）	83.2388	61.6567	56.4328	1.47501	26.806	7.49	0.35	105.1	Yes
						Normal blood vessels（L）	855.836	289.672	154.313	5.54609	701.522	10.91	9.45	106.3
				E66	LM	Embolus（L）	57.7674	50.8372	49.2093	1.17391	8.55814	7.34	0.13	105
						Normal blood vessels（R）	867.328	294.343	157.448	5.50867	709.881	10.93	9.56	106.8
						Embolized lung field	-814.597	-822.026	-823.8	0.988829	9.20282	7.43	0.17	17.4
						Normal lung fields	-674.521	-761.997	-783.043	0.861409	108.522	10.27	1.46	20.4
58	66	Male	Intracerebral hemorrhage	E67	R5	Embolus	257.636	82.8636	40.5909	6.34714	217.045	8.82	2.92	101.2	Yes
						Normal blood vessels	914.773	281.909	130.409	7.01464	784.364	11.26	10.57	104.1
						Embolized lung field	-753.866	-754.514	-754.709	0.998882	0.843567	6.94	0.13	24.5
						Normal lung fields	-567.061	-692.067	-722.179	0.785209	155.117	10.66	2.09	25.5
59	75	Male	Intracerebral hemorrhage	E68	R6-10	Embolus	180.476	84.3333	61.0476	2.95632	119.429	8.15	1.49	103.4	Yes
						Normal blood vessels	971.333	357.429	210.571	4.61284	760.762	11.06	10.25	108.8
						Embolized lung field	-745.386	-789.789	-800.491	0.931161	55.1052	9.18	0.74	19.6
						Normal lung fields	-682.368	-783.395	-807.75	0.844777	125.382	11.09	1.68	17.3
60	67	Male	Intracerebral hemorrhage	E69	RM	Embolus	116.033	77.3333	68.0667	1.7047	47.9667	7.66	0.64	106.3	Yes
						Normal blood vessels	988.583	306.333	143.067	6.90995	845.517	11.47	11.39	104.1
						Embolized lung field	-759.069	-763.812	-764.946	0.992318	5.87622	7.37	0.13	23.5
						Normal lung fields	-670.515	-761.847	-783.847	0.855416	113.332	10.37	1.52	19.9
61	40	Male	Intracerebral hemorrhage	E70	RM	Embolus	120.781	47.375	29.6875	4.06842	91.0938	8.03	1.22	102.4	Yes
						Normal blood vessels	650	207.125	101.625	6.39606	548.375	10.35	7.39	104.2
						Embolized lung field	-715.094	-725.291	-727.718	0.982653	12.624	7.4	0.22	27.1
						Normal lung fields	-551.004	-669.389	-697.91	0.789506	146.906	10.32	1.97	28.3
62	63	Male	Lumbar spinal stenosis	E71	R5	Embolus	257.571	80.5714	37.9048	6.79523	219.667	8.83	2.96	101.6	Yes
			Lung infection			Normal blood vessels	614.857	204.619	107.095	5.74122	507.762	10.18	6.84	104.5
						Embolized lung field	-879.863	-868.912	-866.249	1.01572	-13.614	5.89	0	13.6
						Normal lung fields	-655.4	-737.674	-757.519	0.865193	102.119	10.05	1.37	22.9
63	63	Female	Targeted therapy for malignant tumors	E72	RM	Embolus	52.9808	45.6923	43.9615	1.20516	9.01923	7.34	0.12	104.7	Yes
						Normal blood vessels	1669.67	527.731	254.788	6.55317	1414.88	13.06	19.07	107.7
						Embolized lung field	-865.905	-863.921	-863.481	1.00281	-2.42395	6.56	0.07	13.7
						Normal lung fields	-856.087	-896.166	-905.832	0.945084	49.7446	10.5	0.67	8.9
64	84	Male	Lung infection	E73	R5	Embolus	131.238	60.5238	43.4762	3.01862	87.7619	8	1.18	103.8	Yes
						Normal blood vessels	1121.69	368.154	187.538	5.98113	934.154	11.74	12.58	105.2
						Embolized lung field	83.8087	56.071	49.4044	1.69638	34.4044	7.55	0.46	104.6
						Normal lung fields	-748.809	-828.858	-848.153	0.88287	99.3443	11.11	1.33	13.4
65	78	Male	Lung infection	E74	R6-10	Embolus	159.5	56.6667	31.6667	5.03684	127.833	8.27	1.71	100	Yes
						Normal blood vessels	1194.17	393.667	203.167	5.87777	991	11.88	13.36	106.9
						Embolized lung field	-859.898	-866.016	-867.535	0.991196	7.63782	7.68	0.11	12.9
						Normal lung fields	-774.463	-835.556	-850.281	0.910831	75.8187	10.33	1.02	14.1
66	67	Male	Lung infection	E75	L7+8	Embolus	274.667	97.8889	55.4444	4.95391	219.222	8.84	2.95	100.8	Yes
						Normal blood vessels	882.556	288.556	146.556	6.02199	736	11.14	9.92	102.4
						Embolized lung field	-923.619	-920.153	-919.331	1.00466	-4.28815	6.57	0.09	8.5
						Normal lung fields	-772.534	-842.246	-859.068	0.89927	86.5339	1.16	10.75	13.9
67	69	Female	Lung infection	E76	R6	Embolus	313.5	90.8333	37	8.47297	276.5	9.17	3.71	99.9	Yes
						Normal blood vessels	1437.33	459.5	226	6.35988	1211.33	12.49	16.32	107.1
						Embolized lung field	-821.492	-827.286	-828.672	0.991336	7.17987	7.56	0.07	16
						Normal lung fields	-687.386	-782.011	-804.878	0.854025	117.492	11	1.58	17.8
68	44	Male	Kidney stones	E77	RM	Embolus	56.1852	37.0926	32.463	1.73075	23.7222	7.46	0.32	103.4	Yes
						Normal blood vessels	905.685	296.148	150.463	6.01932	755.222	11.11	10.17	106
						Embolized lung field	26.898	26.4216	26.2836	1.02338	0.614428	7.26	0.07	102.6
						Normal lung fields	-502.637	-616.442	-643.818	0.780712	141.182	9.74	1.9	33.9
69	65	Female	Lung infection	E78	R6-10	Embolus	136.167	61.4583	43.3333	3.14231	92.8333	8.03	1.24	104.3	Yes
						Normal blood vessels	1619.91	528.312	267.531	6.05502	1352.38	12.87	18.22	108.6
						Embolized lung field	-877.13	-875.939	-875.687	1.00165	-1.44348	7.1	0.01	12.2
						Normal lung fields	-721.609	-811.809	-833.557	0.865699	111.948	11.14	1.5	15.4
70	71	Female	Gallstones	E79	R6-10	Embolus	166.462	72.6154	50	3.32923	116.462	8.18	1.56	103.7	Yes
						Normal blood vessels	865.308	288.231	150.154	5.76281	715.154	10.97	9.63	106
						Embolized lung field	-815.345	-816.571	-816.908	0.998087	1.56305	7.25	0.05	18.1
						Normal lung fields	-595.588	-700.303	-725.454	0.820987	129.866	10.26	1.74	25.6
71	77	Male	Sleep disorders	E80	R4+5	Embolus	144.333	77.3333	61.1111	2.36182	83.2222	7.95	1.11	104.8	Yes
						Normal blood vessels	632.778	221.667	123.778	5.11221	509	10.16	6.86	105.6
						Embolized lung field	-673.964	-690.663	-694.689	0.970167	20.7245	7.79	0.29	30.5
						Normal lung fields	-808.106	-855.129	-866.479	0.932632	58.3725	10.05	0.78	12.7
72	87	Female	Old spinal fracture	E81	R4+5	Embolus	75.6667	48.4359	41.9487	1.80379	33.7179	7.55	0.45	103.8	Yes
			Dyspnea			Normal blood vessels	1713.85	546.128	267.077	6.41705	1446.77	13.14	19.5	107.8
			Lung infection			Embolized lung field	-795.331	-796.727	-797.07	0.997818	1.73883	7.21	0.08	20.2
						Normal lung fields	-712.222	-804.368	-826.612	0.861616	114.39	11.09	1.54	16.1
73	78	Male	Physical fitness	E82	R6	Embolus	383	81.3333	9.66667	39.6207	373.333	9.68	5.03	98.4	Yes
						Normal blood vessels	1004.67	282	109	9.21713	895.667	11.74	12.07	100.9
						Embolized lung field	-487.942	-526.596	-535.981	0.910373	48.0385	8.12	0.64	45.5
						Normal lung fields	-656.885	-755.115	-778.769	0.843491	121.885	10.54	1.64	21.3
74	75	Female	Heart failure	E83	R4+5	Embolus	71.1667	49.25	44.0833	1.61437	27.0833	7.49	0.36	103.5	Yes
						Normal blood vessels	1191.69	389.154	198	6.01865	993.692	11.89	13.39	107
						Embolized lung field	-931.975	-929.986	-929.494	1.00267	-2.48126	6.22	0.02	8.6
						Normal lung fields	-807.027	-855.733	-867.481	0.93031	60.4545	10.12	0.81	12.5
75	59	Male	Chronic atrophic gastritis	E84	R6-10	Embolus(R)	78.9231	48.75	41.3654	1.90795	37.5577	7.58	0.5	103.9	Yes
						Normal blood vessels (L)	1162.83	374.481	185.907	6.25491	976.926	11.84	13.16	106.5
				E85	L4	Embolus(L)	108.962	56.4231	43.7692	2.48946	65.1923	7.81	0.87	103.9
						Normal blood vessels (R)	1246.42	409	209.615	5.94624	1036.81	12.03	13.97	106.9
						Embolized lung field	-868.636	-873.682	-874.924	0.992813	6.2879	7.7	0.08	12.2
						Normal lung fields	-710.955	-806.636	-829.651	0.856932	118.697	11.54	1.59	14.4
76	46	Male	History of liver cancer	E86	L10	Embolus	29.5556	-146.333	-188.778	-0.156563	218.333	9.19	2.94	78	Yes
						Normal blood vessels	991.778	205.222	17.4444	56.8535	974.333	12.32	13.13	89.2
						Embolized lung field	-194.46	-342.238	-377.873	0.514618	183.413	9.31	2.47	60.5
						Normal lung fields	-673.794	-784.952	-811.841	0.829957	138.048	11.31	1.85	17.9
77	30	Female	Intracerebral hemorrhage	E87	L7+8	Embolus	108.75	43.75	28.125	3.86667	80.625	7.93	1.08	102.9	Yes
						Normal blood vessels	1082.88	335.208	156.167	6.9341	926.708	11.77	12.49	103.6
						Embolized lung field	-795.495	-814.641	-819.24	0.971015	23.7457	8.29	0.32	17.8
						Normal lung fields	-733.348	-812.895	-832.101	0.881321	98.7526	10.8	1.33	15.6
78	60	Male	Tracheostomy status	E88	R6	Embolus	389.25	74.5	-0.25	-1557	389.5	9.82	5.24	95.3	Yes
						Normal blood vessels	1095.25	386.75	217	5.04724	878.25	11.4	11.83	110.8
						Embolized lung field	-810.927	-834.257	-839.876	0.965531	28.9495	8.56	0.39	15.8
						Normal lung fields	-708.092	-809.775	-834.275	0.848751	126.183	11.56	1.69	15.2
79	73	Female	Lung infection	E89	R6	Embolus	167.917	76	53.75	3.12403	114.167	8.16	1.53	103.9	Yes
						Normal blood vessels	986.778	289	122	8.08834	864.778	11.6	11.65	101.9
						Embolized lung field	-861.185	-858.029	122	-7.05889	-983.185	6.62	0.07	14.3
						Normal lung fields	-746.247	-821.256	-839.338	0.88909	93.0909	10.71	1.25	14.7
80	49	Male	Intracerebral hemorrhage	E90	R6	Embolus	-6.83333	-189.667	-233.833	0.0292231	227	9.3	3.05	75.5	Yes
						Normal blood vessels	944	371.5	234.833	4.01987	709.167	10.81	9.55	111.6
						Embolized lung field	-694.121	-722.89	-729.868	0.951022	35.7473	8.24	0.48	27.8
						Normal lung fields	-749.89	-810.659	-825.363	0.908558	75.4725	10.01	1.01	16.8
81	65	Male	Lower limb vascular embolism	E91	R6-10	Embolus(R)	93.6731	74.1538	69.5192	1.34744	24.1538	7.46	0.32	106.5	Yes
						Normal blood vessels(L)	844.423	284.481	150.769	5.60077	693.654	10.89	9.34	105.8
				E92	L6-10	Embolus(L)	106.615	72.25	63.9231	1.66787	42.6923	7.62	0.57	105.7
						Normal blood vessels (R)	894.096	294.962	151.788	5.89041	742.308	11.07	10	105.9
						Embolized lung field	-748.474	-747.583	-747.329	1.00153	-1.14478	7.06	0.12	25.5
						Normal lung fields	-658.386	-761.18	-785.934	0.837711	127.548	10.73	1.71	20.3
82	66	Male	History of liver cancer	E93	LM	Embolus	111.016	77.1803	69.0164	1.60855	42	7.5	0.38	106.2	Yes
						Normal blood vessels	963.148	321.361	167.836	5.73862	795.311	11.22	10.71	107.1
						Embolized lung field	-788.662	-806.35	-810.62	0.972913	21.9572	7.97	0.31	18.5
						Normal lung fields	-695.103	-779.205	-799.483	0.86944	104.38	10.53	1.4	18.9
83	66	Male	Chronic obstructive pulmonary disease	E94	R9	Embolus	141.75	25.75	-2.5	-56.7	144.25	8.39	1.93	98.2	Yes
						Normal blood vessels	757.75	240.5	117	6.4765	640.75	10.74	8.63	103.7
						Embolized lung field	-937.588	-944.118	-945.63	0.991496	8.04199	8.38	0.02	5.4
						Normal lung fields	-881.471	-909.756	-916.496	0.961784	35.0252	9.98	0.47	7.9
84	55	Female	Lung infection	E95	L6	Embolus	359.864	150.818	100.5	3.58073	259.364	8.98	3.49	106.8	Yes
						Normal blood vessels	934.409	320.545	173.682	5.38001	760.727	11.13	10.25	106.1
						Embolized lung field	32.432	28.624	27.744	1.16897	4.688	7.29	0.11	102.5
						Normal lung fields	-602.008	-699.808	-723.392	0.832202	121.384	10.07	1.63	26.2
85	82	Female	Lower limb vascular embolism	E96	R7	Embolus	328.583	96.5	40.6667	8.07992	287.917	9.15	3.77	102.1	Yes
						Normal blood vessels	1336	438.083	224.167	5.95985	1111.83	12.21	14.98	107.9
						Embolized lung field	-746.488	-763.917	-768.119	0.971839	21.6309	8.08	0.29	22.4
						Normal lung fields	-802.345	-851.762	-863.679	0.928986	61.3334	10.19	0.82	12.5
86	63	Male	Fever	E97	L9	Embolus	213.333	54.4444	16.2222	13.1507	197.111	8.68	2.65	102.8	Yes
						Normal blood vessels	988.333	334.111	177.889	5.5559	810.444	11.3	10.92	106.3
						Embolized lung field	-767.037	-793.889	-800.37	0.958353	33.3333	8.51	0.45	20.2
						Normal lung fields	-848.463	-883.889	-892.463	0.950698	44	9.97	0.59	10.1
